# Supplementary material for: The Zic family homologue Odd-paired regulates Alk expression in Drosophila
Source: PLoS Genet. 2017 Apr 3;13(4):e1006617. doi: 10.1371/journal.pgen.1006617 (PMC5393633; doi:10.1371/journal.pgen.1006617)
Supplement: S1 Table — Molecular details of each mutant and characterization of their Alk expression patterns are included. (XLSX) [file pgen.1006617.s014.xlsx]

## Sheet: S1 table
S1 Table: Collection of Alk mutants generated in the present study.
Mutant	Description	Viability	5' Flanking	3' Flanking	Deletion size	Coverage
Alk∆RB_1.9.5	Alk-RB 5'UTR deletion mutant (sgRNA6 + sgRNA1)	Lethal	GCGTGTATAC…	...ATACACGAGC	1043	2R:16.639.870..16.640.926
Alk∆RB_1.22.2	Alk-RB 5'UTR deletion mutant (sgRNA6 + sgRNA1)	Lethal	CGAGCGTGTA…	...GGAGGTCGAC	1053	2R:16.639.869..16.640.926
Alk∆RB_1.22.5	Alk-RB 5'UTR deletion mutant (sgRNA6 + sgRNA1)	Lethal	CGAGCGTGTA…	...GGAGGTCGAC	1053	2R:16.639.869..16.640.926
Alk∆RB_1.22.10	Alk-RB 5'UTR deletion mutant (sgRNA6 + sgRNA1)	Lethal	CGAGCGTGTA…	...GGAGGTCGAC	1053	2R:16.639.869..16.640.926
Alk∆RB_1.22.1	Alk-RB 5'UTR deletion mutant (sgRNA6 + sgRNA1)	Lethal	CACACGGGCG...	...GTCGACAGGA	1061	2R:16.639.865..16.640.927
Alk∆RB_1.22.3	Alk-RB 5'UTR deletion mutant (sgRNA6 + sgRNA1)	Lethal	CACACGGGCG…	...GTCGACAGGA	1061	2R:16.639.865..16.640.927
Alk∆RB_1.22.4	Alk-RB 5'UTR deletion mutant (sgRNA6 + sgRNA1)	Lethal	CACACGGGCG…	...GTCGACAGGA	1061	2R:16.639.865..16.640.927
Alk∆RB_1.22.6	Alk-RB 5'UTR deletion mutant (sgRNA6 + sgRNA1)	Lethal	CACACGGGCG…	...GTCGACAGGA	1061	2R:16.639.865..16.640.927
Alk∆RB_1.22.7	Alk-RB 5'UTR deletion mutant (sgRNA6 + sgRNA1)	Lethal	CACACGGGCG…	...GTCGACAGGA	1061	2R:16.639.865..16.640.927
Alk∆RB_1.22.8	Alk-RB 5'UTR deletion mutant (sgRNA6 + sgRNA1)	Lethal	CACACGGGCG…	...GTCGACAGGA	1061	2R:16.639.865..16.640.927
Alk∆RB_1.22.9	Alk-RB 5'UTR deletion mutant (sgRNA6 + sgRNA1)	Lethal	CACACGGGCG…	...GTCGACAGGA	1061	2R:16.639.865..16.640.927
Alk∆RB_15.16.1	Alk-RB 5'UTR deletion mutant (sgRNA6 + sgRNA15)	Lethal	TTGCGCACAC…	...GAGCGCAGAG	1308	2R:16.639.857..16.641.181
Alk∆RB_15.16.2	Alk-RB 5'UTR deletion mutant (sgRNA6 + sgRNA15)	Lethal	CGCACACGAG…	...GCTGCGGACT	1325	2R:16.639.863..16.641.189
Alk∆RB_15.24.8	Alk-RB 5'UTR deletion mutant (sgRNA6 + sgRNA15)	Lethal	GAATACATAT…	...CAATGGCTGC	1298	2R:16.639.870..16.641.188
Alk∆RB_15.24.10	Alk-RB 5'UTR deletion mutant (sgRNA6 + sgRNA15)	Lethal	GAATACATAT…	...CAATGGCTGC	1298	2R:16.639.870..16.641.188
Alk∆RB_15.44.1	Alk-RB 5'UTR deletion mutant (sgRNA6 + sgRNA15)	Lethal	CCAATACGCA…	...GCAGAGGCTG	1301	2R:16.639.870..16.641.187
Alk∆RB_15.44.3	Alk-RB 5'UTR deletion mutant (sgRNA6 + sgRNA15)	Lethal	CCAATACGCA…	...GCAGAGGCTG	1301	2R:16.639.870..16.641.187
Alk∆RB_15.50.4	Alk-RB 5'UTR deletion mutant (sgRNA6 + sgRNA15)	Lethal	AGCGTGTATC…	...CATGCGCAGA	1306	2R:16.639.871..16.641.178
Alk∆RB_15.50.6	Alk-RB 5'UTR deletion mutant (sgRNA6 + sgRNA15)	Lethal	AGCGTGTATC…	...CATGCGCAGA	1306	2R:16.639.871..16.641.178
Alk∆RB_15.50.10	Alk-RB 5'UTR deletion mutant (sgRNA6 + sgRNA15)	Lethal	AGCGTGTATC…	...CATGCGCAGA	1306	2R:16.639.871..16.641.178
Alk∆OpaBS_10.28.3	Deletion of OpaBS within AlkEB9 (sgRNA9 + sgRNA10)	Viable	GACGTGTCTA...	...GTGGCTAGTC	151	2R:16.640.224..16.640.378
Alk∆OpaBS_10.36.1	Deletion of mesodermal TFs and Opa BS (sgRNA9 + sgRNA10)	Viable	GTGTTTGTTT…	...GGCTAGTCCG	178
Alk∆mesoBS_21.6	Deletion of mesodermal TFs BS (sgRNA9)	Viable	TTCGTCGCGA…	...GTGGTAATGC	8	2R:16.640.218..16.640.226
Alk∆mesoBS_2.2	Deletion of mesodermal TFs BS (sgRNA9)	Viable	CGCGACGTGT…	...GGTAATGCAA	5	2R:16.640.223..16.640.228
Alk∆mesoBS_7.1	Deletion of mesodermal TFs BS (sgRNA9)	Viable	CGCGACGTGT…	...GGTAATGCAA	5	2R:16.640.223..16.640.228

## Sheet: Sheet1
S1 Table: Collection of Alk mutants generated in the present study.
			Alk protein expression
Mutant	Description	Viability	AS	VM	Epidermis	CNS	Deletion size (bp)	Coverage (Dme/R6.13)
Alk∆RB_1.22.2	Alk-RB 5'UTR deletion mutant. sgRNA6: GCACACGAGCGTGTATCTTGCGG sgRNA1: ACACCGAAATACGAAGCCCTGGG	Lethal	n	n	n	y	1053	2R:16.639.869..16.640.922
Alk∆RB_15.16.2	Alk-RB 5'UTR deletion mutant. sgRNA6: GCACACGAGCGTGTATCTTGCGG sgRNA15: CAGCCTCTGCGCATGTCCCACGG	Lethal	n	n	n	y	1325	2R:16.639.864..16.641.189
Alk∆OpaBS_10.28.3	Deletion of OpaBS within AlkEB9. sgRNA9: TTTCGTCGCGACGTGTCAAGTGG sgRNA10: ATCGGACTAGCCACATCGAACGG	Viable	n	y	n	y	148	2R:16.640.230..16.640.378
Alk∆OpaBS_10.36.1	Deletion of mesodermal TFs and Opa BS. sgRNA9: TTTCGTCGCGACGTGTCAAGTGG sgRNA10: ATCGGACTAGCCACATCGAACGG	Viable	n	y	n	y	178	2R:16.640.202..16.640.380
Alk∆mesoBS	Deletion of mesodermal TFs BS. sgRNA9: TTTCGTCGCGACGTGTCAAGTGG	Viable	y	y	y	y	5	2R:16.640.224..16.640.229
Alk∆OpaBS+EB8	Deletion of AlkEB8 and BS for mesodelmal TFs and Opa. sgRNA9: TTTCGTCGCGACGTGTCAAGTGG sgRNA15: CAGCCTCTGCGCATGTCCCACGG	Lethal	n	n	n	y	955	2R: 16.640.226..16.641.181
Alk∆EB8	Deletion of AlkEB8. sgRNA10: ATCGGACTAGCCACATCGAACGG sgRNA15: CAGCCTCTGCGCATGTCCCACGG	Viable	y	y	y	y	808	2R:16.640.368..16.641.176
