# Supplementary material for: The Zic family homologue Odd-paired regulates Alk expression in Drosophila
Source: PLoS Genet. 2017 Apr 3;13(4):e1006617. doi: 10.1371/journal.pgen.1006617 (PMC5393633; doi:10.1371/journal.pgen.1006617)
Supplement: S2 Table — Molecular details are included. (XLSX) [file pgen.1006617.s015.xlsx]

## Sheet: S2 table
S2 Table: Trangenic lines generated in this study.
Transgene	Description	Coverage (Dmel/R6.13)	Size (bp)
AlkE4-GAL4	Annotated coverage cloned into pCaSpeR-DEST6	2R:16,638,503..16,642,495	3992
AlkE2.7-GAL4	Annotated coverage cloned into pCaSpeR-DEST6	2R:16,638,510..16,640,834	2324
AlkEB9-GAL4	Bait 9 into pPTGAL vector	2R:16.639.949..16.640.649	700
eve.p_empty-lacZ	empty eve.p-lacZ.attB vector (negative control)	--
AlkEB6-lacZ	Bait 6 into eve.p-lacZ.attB	2R:16,641,767..16,642,478	711
AlkEB7-lacZ	Bait 7 into eve.p-lacZ.attB	2R:16,641,112..16,641,819	707
AlkEB8-lacZ	Bait 8 into eve.p-lacZ.attB	2R:16,640,534..16,641,294	760
AlkEB8∆BapBS-lacZ	Bait8 without Bap-BS into eve.p-lacZ.attB	2R:16,640,535..16,641,294	720
AlkEB9-lacZ	Bait 9 into eve.p-lacZ.attB	2R:16.639.948..16.640.649	701
AlkEB9_OpaBS-lacZ	200 bp within Bait 9 contaning Opa-BS, into eve.p-lacZ.attB	2R:16,640,194..16,640,348	154
AlkEB9_OpaKO-lacZ	AlkEB9_BS with mutated Opa-BS into eve.p-lacZ.attB	2R:16,640,194..16,640,349	154
AlkEB10-lacZ	Bait 10 into eve.p-lacZ.attB	2R:16,639,319..16,640,060	741
AlkEB11-lacZ	Bait 11 into eve.p-lacZ.attB	2R:16,638,711..16,639,419	708
AlkEB8∩EB9-lacZ	AlkEB9 and AlkEB8 overlapping sequence into eve.p-lacZ.attB	2R:16,640,536..16,640,647	111
AlkEB8∩EB9+50flank-lacZ	50 bp flanking AlkEB8∩9	2R:16,640,486..16,640,697	211
AlkEB8∩EB9+100flank-lacZ	100 bp flanking AlkEB8∩9	2R:16,640,436..16,640,747	311
