# Supplementary material for: The Zic family homologue Odd-paired regulates Alk expression in Drosophila
Source: PLoS Genet. 2017 Apr 3;13(4):e1006617. doi: 10.1371/journal.pgen.1006617 (PMC5393633; doi:10.1371/journal.pgen.1006617)
Supplement: S3 Table — (XLSX) [file pgen.1006617.s016.xlsx]

## Sheet: S3 table
S3 Table: Oligonucleotide sequences employed for in situ, EMSA and ChIP analyses.
In situ probes
Gene	Forward	Reverse
gprs	CAACACCATCGCCACCGTCA	CGTCGACCTCCTCAGCCTCA
CG5065	GCCTTAGCGGAGCATATGTT	CGTAGCGCTCCACATACTTGT
Alk	CTGATTTCGGAATGATTGTT	CAGCATAACACCCAGGTAAT
opa	AGTCGGAAGCTCTTATTTTGA	TACTTAAGCTGGAGGAAATCT
EMSA probes
Probe name	Sequence
Opa_SELEX	TGACTTGTGCGTTTCACCAATCGCCGCGGGGATGTGGCGTCACGGCCTGG
Opa_JASPAR	GTGCAGCCTTTAGTCTGACCCCTGACCTCCGGCTGGCCTACCTGCTGTTG
Opa_SELEX mutant	TGACTTGTGCGTTTCACCAATCGCCGCAGGGAAGTGGCGTCACGGCCTGG
Opa_JASPAR mutant	GTGCAGCCTTTAGTCTGACCCCTGTCCTCTGGCTGGCCTACCTGCTGTTG
ChIP primers
Primer name	Forward	Reverse
Or42b	TCAAGCCGAACCCTCTAAAAT	AACGCCAACAAACAGAAAA
DESE-Opa	TGCCGTTCGAGTCCTTTATT	GGAGATCGGAAGGTTAGTG
Alk-OpaBS	TTGTGCGTTTCACCAATCG	CGGACTAGCCACATCGAAC
