# Supplementary material for: The Zic family homologue Odd-paired regulates Alk expression in Drosophila
Source: PLoS Genet. 2017 Apr 3;13(4):e1006617. doi: 10.1371/journal.pgen.1006617 (PMC5393633; doi:10.1371/journal.pgen.1006617)
Supplement: S4 Table — (XLSX) [file pgen.1006617.s017.xlsx]

## Sheet: S4 table
S4 Table: Primer combinations used to clone DNA-baits into pMW2 (yeast one-hybrid screen), and eve.p-lacZ.attB (reporter lines) vectors.
Yeast one-hybrid
Bait num.	Forward	Reverse	Coverage (Dmel/R6.13)
Bait 6	CGCGGATCCTTAGCACTGAGCCGTTGAGA	CCGGGTACCCCTCGCTCGACCTTCTCTTT	2R:16,641,767..16,642,478
Bait 7	CGCGGATCCTGTATATGCCACGCATAAATCAG	CCGGGTACCGCCAGGATTACGGTGGTCT	2R:16,641,112..16,641,819
Bait 8	CGCGGATCCCGTTTTGCTGGACGAGAAAT	CCGGGTACCGAAGTTCGCAAAAACGAAGC	2R:16,640,534..16,641,294
Bait 9	CGCGGATCCATGTAAAGCGAAAGTCATTATCCA	CCGGGTACCTAGTTCCTGTGGTGCTGCAA	2R:16.639.948..16.640.649
Bait 10	CGCGGATCCCGCATCGGTCTTTAGCTTCT	CCGGGTACCGTCGGCAGCTGTAGGAAATC	2R:16,639,319..16,640,060
Bait 11	CGCGGATCCTCGTCAAAGTGGATGCTGAG	CCGGGTACCGCACTTCGCGGAAACCTAAT	2R:16,638,711..16,639,419
Reporter lines (lacZ, Gal4)
Reporter lines	Forward	Reverse	Coverage
AlkEB2.7-GAL4	CACCTGGAATGCAAGTTTAG	TTAAATGCGTATGGCGA	2R:16,638,510..16,640,834
AlkEB4-GAL4	CACCAATGCATTTATCTTGGTCCT	TTTTGTAGGTGGTGGGC	2R:16,638,503..16,642,495
AlkEB6-lacZ	CGCGAAGCTTTTAGCACTGAGCCGTTGAGA	CCGGGTACCCCTCGCTCGACCTTCTCTTT	2R:16,641,767..16,642,478
AlkEB7-lacZ	CGCAAGCTTTGTATATGCCACGCATAAATCAG	CCGGGTACCGCCAGGATTACGGTGGTCT	2R:16,641,112..16,641,819
AlkEB8-lacZ	CGCAAGCTTCGTTTTGCTGGACGAGAAAT	CCGGGTACCGAAGTTCGCAAAAACGAAGC	2R:16,640,534..16,641,294
AlkEB9-lacZ	CGCGAAGCTTATGTAAAGCGAAAGTCATTATCCA	CCGGGTACCTAGTTCCTGTGGTGCTGCAA	2R:16.639.948..16.640.649
AlkEB10-lacZ	CGCGAAGCTTGCATCGGTCTTTAGCTTCT	CCGGGTACCGTCGGCAGCTGTAGGAAATC	2R:16,639,319..16,640,060
AlkEB11-lacZ	CGCGAAGCTTCGTCAAAGTGGATGCTGAG	CCGGGTACCGCACTTCGCGGAAACCTAAT	2R:16,638,711..16,639,419
